# Supplementary material for: Evaluation of the effectiveness of the physician education program on primary palliative care in heart failure
Source: PLoS One. 2022 Feb 4;17(2):e0263523. doi: 10.1371/journal.pone.0263523 (PMC8815870; doi:10.1371/journal.pone.0263523)
Supplement: S1 Table — (XLSX) [file pone.0263523.s001.xlsx]

## Sheet: Sheet1
Supplemental Table 1. The Palliative Care Self-reported Practices Scale in heart failure (PCPS-HF)
	Not at all 1	Rarely 2	Sometimes 3	Often 4	Always 5
Symptom evaluation
・To evaluate symptoms, I ask the patient directly about symptom intensity or use the symptom evaluation scale when the patient cannot reply.	□	□	□	□	□
・I understand the situation of the patient experiencing symptoms.	□	□	□	□	□
Dyspnea
・To evaluate dyspnea, I ask the patient directly about dyspnea intensity or use the dyspnea scale when the patient cannot reply.	□	□	□	□	□
・I understand the situation of the patient experiencing dyspnea.	□	□	□	□	□
・I help the patient become comfortable to alleviate dyspnea.	□	□	□	□	□
Delirium
・I help the patient’s orientation with a clock and calendar to prevent and improve delirium.	□	□	□	□	□
・I evaluate discomfort from deteriorating delirium (e.g., urination, defecation, pain, anxiety).	□	□	□	□	□
・I inquire about the family’s concerns regarding delirium.	□	□	□	□	□
Dying-phase care
・I evaluate physical discomfort regularly in the dying phase.	□	□	□	□	□
・I evaluate the appropriateness of care given in the dying phase (e.g., positioning, suctioning, physical restriction, blood tests, measurement of urine, infusions).	□	□	□	□	□
・I routinely inquire about the family’s concerns in the dying phase.	□	□	□	□	□
Communication
・I talk with the patient and family in a quiet and private place.	□	□	□	□	□
・I use open-ended questions for the patient and family.	□	□	□	□	□
・I confirm understanding of conditions by eliciting questions from the patient and family.	□	□	□	□	□
Patient- and family-centered care
・I try to find out what is important to the patient and family.	□	□	□	□	□
・I try to understand the wishes of the patient and family.	□	□	□	□	□
・I try to understand the suffering of the patient and family.	□	□	□	□	□
