# Supplementary material for: Evaluation of the effectiveness of the physician education program on primary palliative care in heart failure
Source: PLoS One. 2022 Feb 4;17(2):e0263523. doi: 10.1371/journal.pone.0263523 (PMC8815870; doi:10.1371/journal.pone.0263523)
Supplement: S2 Table — (XLSX) [file pone.0263523.s002.xlsx]

## Sheet: Sheet1
Supplemental Table 2. The Palliative Care Difficulties Scale in heart failure (PCDS-HF)
	Never 1	Rarely 2	Sometimes 3	Often 4	Very much 5
Involvement of palliative care
・It is difficult to identify the optimal timing to involve palliative care	□	□	□	□	□
Alleviating symptoms
・There is a lack of knowledge about alleviating symptoms.	□	□	□	□	□
・There is a lack of knowledge about alleviating dyspnea.	□	□	□	□	□
・Necessary training is not received in regard to palliative care.	□	□	□	□	□
Expert support
・It is difficult to get support from experts in regard to alleviating symptoms.	□	□	□	□	□
・There is no expert whom I can consult with about alleviating symptoms.	□	□	□	□	□
・There are no facilities that can be consulted for alleviating the symptoms of home-care patients.	□	□	□	□	□
Communication in multidisciplinary teams
・The method of evaluating symptoms is not consistent in a multidisciplinary team.	□	□	□	□	□
・It is difficult to have a common goal toward alleviating symptoms in a multidisciplinary team.	□	□	□	□	□
・It is difficult to communicate regarding alleviating symptoms in a multidisciplinary team.	□	□	□	□	□
Communication with patient and family
・When a patient expresses anxiety, it is difficult to respond.	□	□	□	□	□
・When a family expresses anxiety, it is difficult to respond.	□	□	□	□	□
・After a patient is informed of bad news, it is difficult to talk.	□	□	□	□	□
Community coordination
・There is no meeting between facilities when the heart failure patient moves from the hospital to home care.	□	□	□	□	□
・It is difficult to obtain information about home care for heart failure patients.	□	□	□	□	□
・It is difficult to share information between the hospital and facilities that provide home care.	□	□	□	□	□
