# Supplementary material for: Evaluation of the effectiveness of the physician education program on primary palliative care in heart failure
Source: PLoS One. 2022 Feb 4;17(2):e0263523. doi: 10.1371/journal.pone.0263523 (PMC8815870; doi:10.1371/journal.pone.0263523)
Supplement: S3 Table — (XLSX) [file pone.0263523.s003.xlsx]

## Sheet: Supl table3
	Supplemental Table 3. Palliative care knowledge Test in heart failure (PT-HF)
	Check the correct answer for each of following questions
	Philosophy of palliative care in heart failure
	1) The provision of palliative care is not limited by the stage or prognosis of the patient's illness.
	1: True 2: False 3: Don't know
	2) In Japan, palliative care is provided for a variety of diseases, not just cancer.
	1: True 2: False 3: Don't know
	3) The illness trajectory of heart failure is characterized by exacerbations and remissions over a relatively long period of time, often worsening rapidly just before death.
	1: True 2: False 3: Don't know
	4) Appropriate treatment is an important component of symptomatic relief in patients with end-stage cardiovascular disease.
	1: True 2: False 3: Don't know
	5) Sudden death is a uncommon problem in palliative care for heart failure
	1: True 2: False 3: Don't know
	6) All heart failure care providers should be able to provide all aspects of palliative care, including specialized palliative care.
	1: True 2: False 3: Don't know
	Decision making and advance care planning in heart failure
	7) Advance care planning (ACP) is the process of ongoing communication among patient, family and healthcare professional regarding the preferred planning for future healthcare and a surrogate decision maker in the event that patients become unable to make their own decisions.
	1: True 2: False 3: Don't know
	8) Completion of the advance directive (e.g., preferences for intubation or chest compression) is the primary goal of the ACP discussion.
	1: True 2: False 3: Don't know
	9) When implementing the ACP, it is more effective to have a single, lengthy discussion than to repeat the discussion.
	1: True 2: False 3: Don't know
	10) The first thing to do with the Ask-Tell-Ask approach is to ask how well the patients understand their illness and what kind of explanation you would like them to give.
	1: True 2: False 3: Don't know
	11) The surprise question, which asks clinicians, “Would you be surprised if this patient died in the next 12 months?,” is a simple tool for identifying patients in need of palliative care.
	1: True 2: False 3: Don't know
	Refractory symptom management in heart failure
	12) Compared to cancer patients, physical symptoms at the end of cardiovascular disease are limited to dyspnea.
	1: True 2: False 3: Don't know
	13) Appropriate use of opioids such as morphine for symptomatic relief of dyspnea that is refractory to hemodynamic therapy in patients with heart failure.
	1: True 2: False 3: Don't know
	14) Fatigue is a common symptom in patients with heart failure and is mainly treated with steroids.
	1: True 2: False 3: Don't know
	15) While the WHO ladder helps manage pain in patients with heart failure, nonsteroidal anti-inflammatory drugs (NSAIDs) are contraindicated in patients with significant heart failure because they may exacerbate the symptoms of heart failure.
	1: True 2: False 3: Don't know
	16) In deciding whether to provide palliative sedation at the end of life, the responsibility for determining the ethical validity rests solely with the attending physician.
	1: True 2: False 3: Don't know
	17) To improve refractory physical symptoms in patients with heart failure, multidisciplinary teams should evaluate not only physical symptoms but also numerous other aspects.
	1: True 2: False 3: Don't know
	Psychosocial problems in heart failure
	18) Patients with cardiovascular disease have a higher prevalence of depression than the general population.
	1: True 2: False 3: Don't know
	19) Consider an urgent referral to a psychiatric department if the depressed patient is having suicidal ideation.
	1: True 2: False 3: Don't know
	20) Tricyclic antidepressants are most often used to treat depression in patients with heart failure.
	1: True 2: False 3: Don't know
	21) Delirium is a serious mental ability disorder that results in confusion of thought and reduced environmental awareness, often traced back to factors such as serious illness and medication.
	1: True 2: False 3: Don't know
	22) Terminal delirium in heart failure often improves and should be treated intensively.
	1: True 2: False 3: Don't know
	23) The health care provider should provide supportive communication to the family of the patient with delirium and encourage them to have contact with the patient.
	1: True 2: False 3: Don't know
	Clinical ethics in heart failure
	24) Medical ethics is a norm for coordination among healthcare professionals, patients, and patient stakeholders
	1: True 2: False 3: Don't know
	25) The four principles of clinical ethics are social justice, beneficence, non-maleficence, and justice.
	1: True 2: False 3: Don't know
	26) When difficult decisions need to be made, such as ICD deactivation or LVAD implantation, the patient's autonomy is not respected, and the specialist's course of treatment takes precedence.
	1: True 2: False 3: Don't know
	27) A partial DNAR order is not recommended.
	1: True 2: False 3: Don't know
	28) Clinical ethics consultation is one way for healthcare professionals to analyze and resolve ethical dilemmas and issues.
	1: True 2: False 3: Don't know
	29) The four quadrants approach to clinical ethics is known to be a useful method for organizing the situation of ethical issues.
	1: True 2: False 3: Don't know
